# Supplementary material for: Cobalt-catalyzed direct carbonylative 3-acylation of (N–H)Indoles with alkyl halides
Source: Chem Sci. 2025 Sep 5;16(40):18838–43. doi: 10.1039/d5sc05810d (PMC12435503; doi:10.1039/d5sc05810d)
Supplement: SC-016-D5SC05810D-s002 [file SC-016-D5SC05810D-s002.cif]

# Supplementary Information (SI) for Chemical Science.
# This journal is © The Royal Society of Chemistry 2025

####################################################################### 
# 
# This file contains crystal structure data downloaded from the 
# Cambridge Structural Database (CSD) hosted by the Cambridge 
# Crystallographic Data Centre (CCDC).
# 
# Full information about CCDC data access policies and citation 
# guidelines are available at http://www.ccdc.cam.ac.uk/access/V1 
# 
# Audit and citation data items may have been added by the CCDC. 
# Please retain this information to preserve the provenance of 
# this file and to allow appropriate attribution of the data. 
# 
#######################################################################

data_xc-1_auto
_database_code_depnum_ccdc_archive 'CCDC 2476021'
loop_
_audit_author_name
_audit_author_address
'Chao Xu'
;Dalian Institute of Chemical Physics
China
;
_audit_update_record             
;
2025-07-26 deposited with the CCDC.	2025-09-05 downloaded from the CCDC.
;
_audit_creation_date             2025-07-24
_audit_creation_method           
;
Olex2 1.5
(compiled 2025.05.31 svn.r86d253d1 for OlexSys, GUI svn.r7254)
;
_shelx_SHELXL_version_number     2018/3
_chemical_name_common            ?
_chemical_name_systematic        ?
_chemical_formula_moiety         
'C30 H24 Br0.5 Co0.5 P2, 0.5(Br), C H4 O, 0.5(H2 O)'
_chemical_formula_sum            'C31 H29 Br Co0.50 O1.50 P2'
_chemical_formula_weight         596.86
_chemical_melting_point          ?
_chemical_oxdiff_formula         'C H O P Co'
_chemical_oxdiff_usercomment     'CSD: GEVDUI'
loop_
_atom_type_symbol
_atom_type_description
_atom_type_scat_dispersion_real
_atom_type_scat_dispersion_imag
_atom_type_scat_source
C C 0.0181 0.0091 'International Tables Vol C Tables 4.2.6.8 and 6.1.1.4'
H H 0.0000 0.0000 'International Tables Vol C Tables 4.2.6.8 and 6.1.1.4'
Br Br -0.6763 1.2805 'International Tables Vol C Tables 4.2.6.8 and 6.1.1.4'
Co Co -2.3653 3.6143 'International Tables Vol C Tables 4.2.6.8 and 6.1.1.4'
O O 0.0492 0.0322 'International Tables Vol C Tables 4.2.6.8 and 6.1.1.4'
P P 0.2955 0.4335 'International Tables Vol C Tables 4.2.6.8 and 6.1.1.4'

_shelx_space_group_comment       
;
The symmetry employed for this shelxl refinement is uniquely defined
by the following loop, which should always be used as a source of
symmetry information in preference to the above space-group names.
They are only intended as comments.
;
_space_group_crystal_system      monoclinic
_space_group_IT_number           13
_space_group_name_H-M_alt        'P 1 2/n 1'
_space_group_name_Hall           '-P 2yac'
loop_
_space_group_symop_operation_xyz
'x, y, z'
'-x+1/2, y, -z+1/2'
'-x, -y, -z'
'x-1/2, -y, z-1/2'

_cell_length_a                   15.5390(4)
_cell_length_b                   9.5032(2)
_cell_length_c                   18.1818(4)
_cell_angle_alpha                90
_cell_angle_beta                 97.433(2)
_cell_angle_gamma                90
_cell_volume                     2662.35(11)
_cell_formula_units_Z            4
_cell_measurement_reflns_used    11501
_cell_measurement_temperature    100.00(10)
_cell_measurement_theta_max      75.5710
_cell_measurement_theta_min      2.8710
_cell_oxdiff_angle_alpha         89.965(3)
_cell_oxdiff_angle_beta          97.480(2)
_cell_oxdiff_angle_gamma         90.062(3)
_cell_oxdiff_length_a            15.5454(6)
_cell_oxdiff_length_b            9.4969(4)
_cell_oxdiff_length_c            18.1883(4)
_cell_oxdiff_measurement_reflns_used 11518
_cell_oxdiff_volume              2662.34(16)
_shelx_estimated_absorpt_T_max   0.595
_shelx_estimated_absorpt_T_min   0.543
_exptl_absorpt_coefficient_mu    5.788
_exptl_absorpt_correction_T_max  1.00000
_exptl_absorpt_correction_T_min  0.31819
_exptl_absorpt_correction_type   multi-scan
_exptl_absorpt_process_details   
;
CrysAlisPro 1.171.44.91a (Rigaku Oxford Diffraction, 2025)
Empirical absorption correction using spherical harmonics,
implemented in SCALE3 ABSPACK scaling algorithm.
;
_exptl_absorpt_special_details   ?
_exptl_crystal_colour            'clear brownish red'
_exptl_crystal_colour_lustre     clear
_exptl_crystal_colour_modifier   brownish
_exptl_crystal_colour_primary    red
_exptl_crystal_density_diffrn    1.489
_exptl_crystal_density_meas      ?
_exptl_crystal_density_method    ?
_exptl_crystal_description       block
_exptl_crystal_F_000             1222
_exptl_crystal_size_max          0.12
_exptl_crystal_size_mid          0.12
_exptl_crystal_size_min          0.1
_exptl_transmission_factor_max   ?
_exptl_transmission_factor_min   ?
_diffrn_reflns_av_R_equivalents  0.0807
_diffrn_reflns_av_unetI/netI     0.0448
_diffrn_reflns_Laue_measured_fraction_full 0.984
_diffrn_reflns_Laue_measured_fraction_max 0.952
_diffrn_reflns_limit_h_max       19
_diffrn_reflns_limit_h_min       -18
_diffrn_reflns_limit_k_max       11
_diffrn_reflns_limit_k_min       -11
_diffrn_reflns_limit_l_max       22
_diffrn_reflns_limit_l_min       -22
_diffrn_reflns_number            19195
_diffrn_reflns_point_group_measured_fraction_full 0.984
_diffrn_reflns_point_group_measured_fraction_max 0.952
_diffrn_reflns_theta_full        67.684
_diffrn_reflns_theta_max         76.260
_diffrn_reflns_theta_min         4.008
_diffrn_ambient_environment      N~2~
_diffrn_ambient_temperature      100.00(10)
_diffrn_detector                 'Hybrid Pixel Array Detector'
_diffrn_detector_area_resol_mean 10.0000
_diffrn_detector_type            HyPix
_diffrn_measured_fraction_theta_full 0.984
_diffrn_measured_fraction_theta_max 0.952
_diffrn_measurement_details      
;
List of Runs (angles in degrees, time in seconds):

  # Type    Start    End  Width  t~exp~   \w     \q     \k     \f   Frames
#--------------------------------------------------------------------------
  1  \w     47.00  72.00   0.50    0.05    --   46.85-151.00 175.00   50
  2  \w     33.00 128.00   0.50    0.05    --  104.58-151.00 175.00  190
  3  \w     54.00  87.00   0.50    0.05    --   46.85-122.00 -22.00   66
  4  \w     35.00 110.00   0.50    0.05    --  104.58-125.00 -60.00  150
  5  \w     48.00  73.00   0.50    0.05    --  104.58-122.00 -22.00   50
  6  \w     84.00 146.00   0.50    0.05    --  104.58 122.00  58.00  124
  7  \w     62.00  93.00   0.50    0.05    --   46.85 151.00-140.00   62
  8  \w     89.00 114.00   0.50    0.05    --  104.58 151.00-140.00   50
  9  \w     81.00 106.00   0.50    0.05    --  104.58 125.00 -90.00   50
 10  \w    119.00 174.00   0.50    0.05    --  104.58 125.00 -90.00  110
 11  \w    103.00 129.00   0.50    0.05    --  104.58  45.00-150.00   52
 12  \w    151.00 176.00   0.50    0.05    --  104.58  45.00-150.00   50
 13  \w     83.00 177.00   0.50    0.05    --  104.58  77.00 120.00  188
 14  \w     89.00 176.00   0.50    0.05    --  104.58  61.00 150.00  174
 15  \w     34.00 119.00   0.50    0.05    --   46.85  57.00  60.00  170
 16  \w   -105.00 -80.00   0.50    0.05    -- -104.50 151.00-140.00   50
 17  \w   -121.00 -62.00   0.50    0.05    -- -104.50 138.00 -62.40  118
 18  \w    -88.00 -62.00   0.50    0.05    -- -104.50 141.00 -30.47   52
 19  \w   -123.00 -90.00   0.50    0.05    -- -104.50 141.00 -30.47   66
 20  \w    -93.00 -49.00   0.50    0.05    -- -104.50  77.00  60.00   88
 21  \w    -18.00  24.00   0.50    0.05    --  -46.85  19.00 150.00   84
 22  \w    -22.00   5.00   0.50    0.05    --  -46.85  19.00 -90.00   54
 23  \w    -23.00  29.00   0.50    0.05    --  -46.85  19.00-150.00  104
 24  \w    -62.00 -32.00   0.50    0.05    -- -104.50  61.00-150.00   60
 25  \w   -149.00-124.00   0.50    0.05    -- -104.50-122.00 -22.00   50
 26  \w   -119.00 -57.00   0.50    0.05    --  -46.85-151.00 175.00  124
;
_diffrn_measurement_device       'four-circle diffractometer'
_diffrn_measurement_device_type  'XtaLAB Synergy R, HyPix'
_diffrn_measurement_method       '\w scans'
_diffrn_orient_matrix_type       
'CrysAlisPro convention (1999,Acta A55,543-557)'
_diffrn_orient_matrix_UB_11      0.0247085000
_diffrn_orient_matrix_UB_12      0.1541934000
_diffrn_orient_matrix_UB_13      -0.0133486000
_diffrn_orient_matrix_UB_21      -0.0553910000
_diffrn_orient_matrix_UB_22      0.0483834000
_diffrn_orient_matrix_UB_23      0.0596310000
_diffrn_orient_matrix_UB_31      0.0794549000
_diffrn_orient_matrix_UB_32      -0.0139280000
_diffrn_orient_matrix_UB_33      0.0596971000
_diffrn_oxdiff_digest_hkl        
;
4340f4b5c04e524b61f356698a5984acf17865
;
_diffrn_oxdiff_digest_od_ed      
;

;
_diffrn_radiation_monochromator  mirror
_diffrn_radiation_probe          x-ray
_diffrn_radiation_type           'Cu K\a'
_diffrn_radiation_wavelength     1.54184
_diffrn_source                   'Rotating-anode X-ray tube'
_diffrn_source_type              'PhotonJet R (Cu) X-ray Source'
_reflns_Friedel_coverage         0.000
_reflns_Friedel_fraction_full    .
_reflns_Friedel_fraction_max     .
_reflns_number_gt                4730
_reflns_number_total             5295
_reflns_special_details          
;
 Reflections were merged by SHELXL according to the crystal
 class for the calculation of statistics and refinement.
 
 _reflns_Friedel_fraction is defined as the number of unique
 Friedel pairs measured divided by the number that would be
 possible theoretically, ignoring centric projections and
 systematic absences.
;
_reflns_threshold_expression     'I > 2\s(I)'
_computing_cell_refinement       'CrysAlisPro 1.171.44.91a (Rigaku OD, 2025)'
_computing_data_collection       'CrysAlisPro 1.171.44.91a (Rigaku OD, 2025)'
_computing_data_reduction        'CrysAlisPro 1.171.44.91a (Rigaku OD, 2025)'
_computing_molecular_graphics    'Olex2 1.5 (Dolomanov et al., 2009)'
_computing_publication_material  'Olex2 1.5 (Dolomanov et al., 2009)'
_computing_structure_refinement  'SHELXL 2018/3 (Sheldrick, 2015)'
_computing_structure_solution    'SHELXT 2018/2 (Sheldrick, 2018)'
_refine_diff_density_max         1.990
_refine_diff_density_min         -1.602
_refine_diff_density_rms         0.156
_refine_ls_extinction_coef       .
_refine_ls_extinction_method     none
_refine_ls_goodness_of_fit_ref   1.049
_refine_ls_hydrogen_treatment    constr
_refine_ls_matrix_type           full
_refine_ls_number_parameters     329
_refine_ls_number_reflns         5295
_refine_ls_number_restraints     0
_refine_ls_R_factor_all          0.0794
_refine_ls_R_factor_gt           0.0735
_refine_ls_restrained_S_all      1.049
_refine_ls_shift/su_max          0.001
_refine_ls_shift/su_mean         0.000
_refine_ls_structure_factor_coef Fsqd
_refine_ls_weighting_details     
'w=1/[\s^2^(Fo^2^)+(0.1290P)^2^+9.6785P] where P=(Fo^2^+2Fc^2^)/3'
_refine_ls_weighting_scheme      calc
_refine_ls_wR_factor_gt          0.1979
_refine_ls_wR_factor_ref         0.2035
_refine_special_details          ?
_olex2_refinement_description    
;
1. Fixed Uiso
 At 1.2 times of:
  All C(H) groups
 At 1.5 times of:
  All C(H,H,H) groups, All O(H) groups, All O(H,H) groups
2. Others
 Fixed Sof: H2A(0.5) H2B(0.5)
3.a Riding coordinates:
 O2(H2A,H2B)
3.b Aromatic/amide H refined with riding coordinates:
 C2(H2), C31(H31), C4(H4), C5(H5), C8(H8), C9(H9), C10(H10), C11(H11),
 C12(H12), C14(H14), C15(H15), C16(H16), C17(H17), C18(H18), C20(H20), C21(H21),
  C22(H22), C23(H23), C24(H24), C26(H26), C27(H27), C28(H28), C29(H29), C30(H30)
3.c Idealised Me refined as rotating group:
 C3(H3A,H3B,H3C)
3.d Idealised tetrahedral OH refined as rotating group:
 O1(H1)
;
_atom_sites_solution_hydrogens   mixed
_atom_sites_solution_primary     dual
_atom_sites_solution_secondary   ?
loop_
_atom_site_label
_atom_site_type_symbol
_atom_site_fract_x
_atom_site_fract_y
_atom_site_fract_z
_atom_site_U_iso_or_equiv
_atom_site_adp_type
_atom_site_occupancy
_atom_site_site_symmetry_order
_atom_site_calc_flag
_atom_site_refinement_flags_posn
_atom_site_refinement_flags_adp
_atom_site_refinement_flags_occupancy
_atom_site_disorder_assembly
_atom_site_disorder_group
Br1 Br 0.250000 0.84147(7) 0.250000 0.0192(2) Uani 1 2 d S T P . .
Co1 Co 0.250000 0.57491(11) 0.250000 0.0156(3) Uani 1 2 d S T P . .
P1 P 0.33224(8) 0.55469(12) 0.36389(6) 0.0158(3) Uani 1 1 d . . . . .
P2 P 0.38191(8) 0.57233(12) 0.21075(6) 0.0174(3) Uani 1 1 d . . . . .
C1 C 0.4562(3) 0.6581(5) 0.2832(3) 0.0192(9) Uani 1 1 d . . . . .
C2 C 0.5335(4) 0.7268(5) 0.2729(3) 0.0236(10) Uani 1 1 d . . . . .
H2 H 0.550105 0.733934 0.224584 0.028 Uiso 1 1 calc R U . . .
C31 C 0.5856(3) 0.7843(5) 0.3328(3) 0.0244(10) Uani 1 1 d . . . . .
H31 H 0.637442 0.832408 0.325532 0.029 Uiso 1 1 calc R U . . .
C4 C 0.5621(3) 0.7714(5) 0.4040(3) 0.0237(10) Uani 1 1 d . . . . .
H4 H 0.597937 0.811349 0.444991 0.028 Uiso 1 1 calc R U . . .
C5 C 0.4875(3) 0.7015(5) 0.4152(3) 0.0212(10) Uani 1 1 d . . . . .
H5 H 0.472668 0.691453 0.464026 0.025 Uiso 1 1 calc R U . . .
C6 C 0.4334(3) 0.6451(4) 0.3549(2) 0.0160(9) Uani 1 1 d . . . . .
C7 C 0.3636(3) 0.3727(5) 0.3850(2) 0.0176(9) Uani 1 1 d . . . . .
C8 C 0.4489(3) 0.3251(5) 0.3871(2) 0.0199(9) Uani 1 1 d . . . . .
H8 H 0.494247 0.389554 0.381441 0.024 Uiso 1 1 calc R U . . .
C9 C 0.4670(4) 0.1820(5) 0.3976(3) 0.0253(11) Uani 1 1 d . . . . .
H9 H 0.525088 0.149657 0.399750 0.030 Uiso 1 1 calc R U . . .
C10 C 0.4013(4) 0.0867(5) 0.4050(3) 0.0273(11) Uani 1 1 d . . . . .
H10 H 0.413889 -0.010935 0.409530 0.033 Uiso 1 1 calc R U . . .
C11 C 0.3170(4) 0.1342(5) 0.4057(3) 0.0273(11) Uani 1 1 d . . . . .
H11 H 0.272010 0.069683 0.412544 0.033 Uiso 1 1 calc R U . . .
C12 C 0.2988(3) 0.2769(5) 0.3962(3) 0.0221(10) Uani 1 1 d . . . . .
H12 H 0.241240 0.309475 0.397465 0.027 Uiso 1 1 calc R U . . .
C13 C 0.3072(3) 0.6228(5) 0.4526(2) 0.0188(9) Uani 1 1 d . . . . .
C14 C 0.2888(3) 0.7658(5) 0.4584(3) 0.0209(10) Uani 1 1 d . . . . .
H14 H 0.281087 0.822467 0.414970 0.025 Uiso 1 1 calc R U . . .
C15 C 0.2818(3) 0.8258(6) 0.5266(3) 0.0253(11) Uani 1 1 d . . . . .
H15 H 0.269598 0.923368 0.529970 0.030 Uiso 1 1 calc R U . . .
C16 C 0.2929(4) 0.7425(6) 0.5911(3) 0.0276(11) Uani 1 1 d . . . . .
H16 H 0.287661 0.783441 0.637979 0.033 Uiso 1 1 calc R U . . .
C17 C 0.3112(4) 0.6013(6) 0.5859(3) 0.0268(11) Uani 1 1 d . . . . .
H17 H 0.319272 0.545248 0.629497 0.032 Uiso 1 1 calc R U . . .
C18 C 0.3181(4) 0.5396(6) 0.5168(3) 0.0237(10) Uani 1 1 d . . . . .
H18 H 0.330148 0.441907 0.513609 0.028 Uiso 1 1 calc R U . . .
C19 C 0.4325(3) 0.3992(5) 0.2058(2) 0.0216(10) Uani 1 1 d . . . . .
C20 C 0.3845(4) 0.2785(5) 0.2160(3) 0.0225(10) Uani 1 1 d . . . . .
H20 H 0.324931 0.286793 0.221988 0.027 Uiso 1 1 calc R U . . .
C21 C 0.4229(4) 0.1458(5) 0.2174(3) 0.0274(11) Uani 1 1 d . . . . .
H21 H 0.389468 0.063631 0.222757 0.033 Uiso 1 1 calc R U . . .
C22 C 0.5109(4) 0.1356(6) 0.2109(3) 0.0284(11) Uani 1 1 d . . . . .
H22 H 0.537992 0.045842 0.212273 0.034 Uiso 1 1 calc R U . . .
C23 C 0.5594(4) 0.2561(6) 0.2025(3) 0.0293(11) Uani 1 1 d . . . . .
H23 H 0.619704 0.248384 0.198997 0.035 Uiso 1 1 calc R U . . .
C24 C 0.5203(4) 0.3875(6) 0.1991(3) 0.0249(10) Uani 1 1 d . . . . .
H24 H 0.553448 0.469410 0.192330 0.030 Uiso 1 1 calc R U . . .
C25 C 0.4028(3) 0.6587(5) 0.1257(2) 0.0195(9) Uani 1 1 d . . . . .
C26 C 0.4124(3) 0.8048(5) 0.1243(3) 0.0223(10) Uani 1 1 d . . . . .
H26 H 0.408440 0.858643 0.167751 0.027 Uiso 1 1 calc R U . . .
C27 C 0.4278(4) 0.8715(6) 0.0589(3) 0.0263(11) Uani 1 1 d . . . . .
H27 H 0.435756 0.970609 0.058162 0.032 Uiso 1 1 calc R U . . .
C28 C 0.4316(4) 0.7940(6) -0.0047(3) 0.0276(11) Uani 1 1 d . . . . .
H28 H 0.441006 0.839911 -0.049373 0.033 Uiso 1 1 calc R U . . .
C29 C 0.4217(4) 0.6488(6) -0.0035(3) 0.0269(11) Uani 1 1 d . . . . .
H29 H 0.424717 0.595936 -0.047451 0.032 Uiso 1 1 calc R U . . .
C30 C 0.4073(4) 0.5801(5) 0.0612(3) 0.0243(11) Uani 1 1 d . . . . .
H30 H 0.400517 0.480803 0.061693 0.029 Uiso 1 1 calc R U . . .
Br2 Br 0.750000 0.00181(9) 0.250000 0.0379(3) Uani 1 2 d S T P . .
O1 O 0.8293(6) 0.7387(11) 0.3516(5) 0.106(3) Uani 1 1 d . . . . .
H1 H 0.787614 0.780462 0.326757 0.159 Uiso 1 1 calc R U . . .
C3 C 0.8294(6) 0.7679(11) 0.4244(5) 0.066(2) Uani 1 1 d . . . . .
H3A H 0.876652 0.716194 0.453599 0.099 Uiso 1 1 calc R U . . .
H3B H 0.773823 0.739424 0.439826 0.099 Uiso 1 1 calc R U . . .
H3C H 0.837885 0.869119 0.432609 0.099 Uiso 1 1 calc R U . . .
O2 O 0.750000 0.5411(15) 0.250000 0.132(5) Uani 1 2 d S T P . .
H2A H 0.725228 0.601844 0.218284 0.198 Uiso 0.5 1 d R U P . .
H2B H 0.777495 0.592126 0.285202 0.198 Uiso 0.5 1 d R U P . .

loop_
_atom_site_aniso_label
_atom_site_aniso_U_11
_atom_site_aniso_U_22
_atom_site_aniso_U_33
_atom_site_aniso_U_23
_atom_site_aniso_U_13
_atom_site_aniso_U_12
Br1 0.0316(4) 0.0119(3) 0.0145(3) 0.000 0.0048(3) 0.000
Co1 0.0254(6) 0.0133(5) 0.0083(5) 0.000 0.0029(4) 0.000
P1 0.0274(6) 0.0105(5) 0.0096(5) 0.0010(4) 0.0034(4) 0.0010(4)
P2 0.0298(6) 0.0119(6) 0.0110(5) -0.0004(4) 0.0045(4) -0.0003(4)
C1 0.032(3) 0.011(2) 0.015(2) 0.0007(16) 0.0058(18) -0.0011(18)
C2 0.036(3) 0.020(2) 0.016(2) 0.0019(18) 0.009(2) 0.003(2)
C31 0.026(2) 0.022(3) 0.026(3) 0.004(2) 0.006(2) -0.003(2)
C4 0.032(3) 0.021(2) 0.017(2) 0.0007(18) -0.0001(19) 0.003(2)
C5 0.031(2) 0.018(2) 0.015(2) 0.0023(17) 0.0030(18) -0.0001(19)
C6 0.027(2) 0.0078(19) 0.013(2) -0.0011(15) 0.0032(17) -0.0004(17)
C7 0.031(2) 0.011(2) 0.0102(19) -0.0006(16) -0.0004(17) 0.0003(18)
C8 0.030(2) 0.017(2) 0.013(2) -0.0012(17) 0.0028(18) 0.0023(19)
C9 0.040(3) 0.019(2) 0.017(2) -0.0018(19) 0.000(2) 0.007(2)
C10 0.043(3) 0.011(2) 0.027(3) -0.0005(19) 0.000(2) 0.003(2)
C11 0.041(3) 0.014(2) 0.026(3) 0.002(2) 0.001(2) -0.004(2)
C12 0.030(3) 0.017(2) 0.019(2) -0.0015(18) 0.0027(19) 0.0017(19)
C13 0.029(2) 0.016(2) 0.012(2) -0.0002(17) 0.0031(17) 0.0011(19)
C14 0.033(3) 0.016(2) 0.014(2) -0.0007(17) 0.0047(18) 0.0003(19)
C15 0.033(3) 0.021(2) 0.022(2) -0.008(2) 0.003(2) 0.004(2)
C16 0.036(3) 0.034(3) 0.013(2) -0.007(2) 0.0043(19) 0.002(2)
C17 0.040(3) 0.033(3) 0.008(2) 0.000(2) 0.0066(19) 0.000(2)
C18 0.038(3) 0.020(2) 0.014(2) 0.0017(19) 0.0049(19) 0.000(2)
C19 0.035(3) 0.020(2) 0.0097(19) -0.0031(18) 0.0027(18) 0.003(2)
C20 0.035(3) 0.015(2) 0.017(2) -0.0031(18) 0.0042(19) -0.001(2)
C21 0.046(3) 0.015(2) 0.021(2) -0.0037(19) 0.003(2) -0.003(2)
C22 0.047(3) 0.019(2) 0.020(2) -0.0012(19) 0.007(2) 0.008(2)
C23 0.037(3) 0.030(3) 0.023(2) 0.001(2) 0.010(2) 0.009(2)
C24 0.038(3) 0.021(2) 0.018(2) -0.0010(19) 0.008(2) 0.001(2)
C25 0.030(2) 0.017(2) 0.012(2) 0.0014(17) 0.0061(18) 0.0006(19)
C26 0.036(3) 0.016(2) 0.016(2) 0.0001(18) 0.0063(19) 0.000(2)
C27 0.036(3) 0.020(2) 0.024(2) 0.005(2) 0.008(2) -0.009(2)
C28 0.037(3) 0.031(3) 0.017(2) 0.004(2) 0.008(2) -0.002(2)
C29 0.037(3) 0.029(3) 0.017(2) 0.002(2) 0.012(2) 0.003(2)
C30 0.035(3) 0.019(2) 0.019(2) -0.0010(18) 0.003(2) 0.000(2)
Br2 0.0478(5) 0.0269(5) 0.0437(5) 0.000 0.0239(4) 0.000
O1 0.103(6) 0.134(8) 0.085(6) 0.021(5) 0.028(5) 0.039(6)
C3 0.054(5) 0.088(7) 0.056(5) 0.016(5) 0.004(4) -0.004(4)
O2 0.193(16) 0.127(11) 0.092(9) 0.000 0.074(10) 0.000

_geom_special_details            
;
 All esds (except the esd in the dihedral angle between two l.s. planes)
 are estimated using the full covariance matrix.  The cell esds are taken
 into account individually in the estimation of esds in distances, angles
 and torsion angles; correlations between esds in cell parameters are only
 used when they are defined by crystal symmetry.  An approximate (isotropic)
 treatment of cell esds is used for estimating esds involving l.s. planes.
;
loop_
_geom_bond_atom_site_label_1
_geom_bond_atom_site_label_2
_geom_bond_distance
_geom_bond_site_symmetry_2
_geom_bond_publ_flag
Br1 Co1 2.5331(12) . ?
Co1 P1 2.2963(11) . ?
Co1 P1 2.2964(11) 2 ?
Co1 P2 2.2561(12) . ?
Co1 P2 2.2561(12) 2 ?
P1 C6 1.818(5) . ?
P1 C7 1.824(5) . ?
P1 C13 1.826(5) . ?
P2 C1 1.828(5) . ?
P2 C19 1.830(5) . ?
P2 C25 1.817(5) . ?
C1 C2 1.400(7) . ?
C1 C6 1.400(6) . ?
C2 H2 0.9500 . ?
C2 C31 1.384(7) . ?
C31 H31 0.9500 . ?
C31 C4 1.394(7) . ?
C4 H4 0.9500 . ?
C4 C5 1.374(7) . ?
C5 H5 0.9500 . ?
C5 C6 1.399(6) . ?
C7 C8 1.396(7) . ?
C7 C12 1.391(7) . ?
C8 H8 0.9500 . ?
C8 C9 1.397(7) . ?
C9 H9 0.9500 . ?
C9 C10 1.384(8) . ?
C10 H10 0.9500 . ?
C10 C11 1.386(8) . ?
C11 H11 0.9500 . ?
C11 C12 1.392(7) . ?
C12 H12 0.9500 . ?
C13 C14 1.395(7) . ?
C13 C18 1.403(6) . ?
C14 H14 0.9500 . ?
C14 C15 1.383(7) . ?
C15 H15 0.9500 . ?
C15 C16 1.406(8) . ?
C16 H16 0.9500 . ?
C16 C17 1.378(8) . ?
C17 H17 0.9500 . ?
C17 C18 1.402(7) . ?
C18 H18 0.9500 . ?
C19 C20 1.393(7) . ?
C19 C24 1.390(8) . ?
C20 H20 0.9500 . ?
C20 C21 1.394(7) . ?
C21 H21 0.9500 . ?
C21 C22 1.391(8) . ?
C22 H22 0.9500 . ?
C22 C23 1.390(8) . ?
C23 H23 0.9500 . ?
C23 C24 1.387(8) . ?
C24 H24 0.9500 . ?
C25 C26 1.398(7) . ?
C25 C30 1.399(7) . ?
C26 H26 0.9500 . ?
C26 C27 1.395(7) . ?
C27 H27 0.9500 . ?
C27 C28 1.378(8) . ?
C28 H28 0.9500 . ?
C28 C29 1.389(8) . ?
C29 H29 0.9500 . ?
C29 C30 1.389(7) . ?
C30 H30 0.9500 . ?
O1 H1 0.8400 . ?
O1 C3 1.352(12) . ?
C3 H3A 0.9800 . ?
C3 H3B 0.9800 . ?
C3 H3C 0.9800 . ?
O2 H2A 0.8700 . ?
O2 H2A 0.8700 2_655 ?
O2 H2B 0.8700 2_655 ?
O2 H2B 0.8700 . ?

loop_
_geom_angle_atom_site_label_1
_geom_angle_atom_site_label_2
_geom_angle_atom_site_label_3
_geom_angle
_geom_angle_site_symmetry_1
_geom_angle_site_symmetry_3
_geom_angle_publ_flag
P1 Co1 Br1 94.80(4) . . ?
P1 Co1 Br1 94.80(4) 2 . ?
P1 Co1 P1 170.40(8) . 2 ?
P2 Co1 Br1 90.62(4) . . ?
P2 Co1 Br1 90.62(4) 2 . ?
P2 Co1 P1 82.06(4) . . ?
P2 Co1 P1 82.06(4) 2 2 ?
P2 Co1 P1 97.83(4) 2 . ?
P2 Co1 P1 97.83(4) . 2 ?
P2 Co1 P2 178.75(8) . 2 ?
C6 P1 Co1 105.46(15) . . ?
C6 P1 C7 104.9(2) . . ?
C6 P1 C13 101.4(2) . . ?
C7 P1 Co1 111.81(14) . . ?
C7 P1 C13 103.4(2) . . ?
C13 P1 Co1 127.53(16) . . ?
C1 P2 Co1 106.40(16) . . ?
C1 P2 C19 101.6(2) . . ?
C19 P2 Co1 116.02(18) . . ?
C25 P2 Co1 122.29(17) . . ?
C25 P2 C1 104.3(2) . . ?
C25 P2 C19 103.8(2) . . ?
C2 C1 P2 125.7(4) . . ?
C2 C1 C6 119.4(4) . . ?
C6 C1 P2 114.8(4) . . ?
C1 C2 H2 119.9 . . ?
C31 C2 C1 120.3(5) . . ?
C31 C2 H2 119.9 . . ?
C2 C31 H31 120.0 . . ?
C2 C31 C4 119.9(5) . . ?
C4 C31 H31 120.0 . . ?
C31 C4 H4 119.7 . . ?
C5 C4 C31 120.5(5) . . ?
C5 C4 H4 119.7 . . ?
C4 C5 H5 120.0 . . ?
C4 C5 C6 120.1(4) . . ?
C6 C5 H5 120.0 . . ?
C1 C6 P1 116.8(3) . . ?
C5 C6 P1 123.4(4) . . ?
C5 C6 C1 119.8(4) . . ?
C8 C7 P1 122.7(4) . . ?
C12 C7 P1 118.2(4) . . ?
C12 C7 C8 119.1(4) . . ?
C7 C8 H8 120.2 . . ?
C7 C8 C9 119.5(5) . . ?
C9 C8 H8 120.2 . . ?
C8 C9 H9 119.6 . . ?
C10 C9 C8 120.8(5) . . ?
C10 C9 H9 119.6 . . ?
C9 C10 H10 120.1 . . ?
C9 C10 C11 119.8(5) . . ?
C11 C10 H10 120.1 . . ?
C10 C11 H11 120.2 . . ?
C10 C11 C12 119.5(5) . . ?
C12 C11 H11 120.2 . . ?
C7 C12 C11 121.1(5) . . ?
C7 C12 H12 119.4 . . ?
C11 C12 H12 119.4 . . ?
C14 C13 P1 118.7(3) . . ?
C14 C13 C18 119.3(4) . . ?
C18 C13 P1 121.3(4) . . ?
C13 C14 H14 119.7 . . ?
C15 C14 C13 120.7(5) . . ?
C15 C14 H14 119.7 . . ?
C14 C15 H15 120.0 . . ?
C14 C15 C16 120.0(5) . . ?
C16 C15 H15 120.0 . . ?
C15 C16 H16 120.2 . . ?
C17 C16 C15 119.7(5) . . ?
C17 C16 H16 120.2 . . ?
C16 C17 H17 119.7 . . ?
C16 C17 C18 120.6(5) . . ?
C18 C17 H17 119.7 . . ?
C13 C18 H18 120.2 . . ?
C17 C18 C13 119.6(5) . . ?
C17 C18 H18 120.2 . . ?
C20 C19 P2 119.6(4) . . ?
C24 C19 P2 120.6(4) . . ?
C24 C19 C20 119.6(5) . . ?
C19 C20 H20 119.6 . . ?
C19 C20 C21 120.9(5) . . ?
C21 C20 H20 119.6 . . ?
C20 C21 H21 120.5 . . ?
C22 C21 C20 119.0(5) . . ?
C22 C21 H21 120.5 . . ?
C21 C22 H22 119.8 . . ?
C23 C22 C21 120.3(5) . . ?
C23 C22 H22 119.8 . . ?
C22 C23 H23 119.8 . . ?
C24 C23 C22 120.4(5) . . ?
C24 C23 H23 119.8 . . ?
C19 C24 H24 120.1 . . ?
C23 C24 C19 119.8(5) . . ?
C23 C24 H24 120.1 . . ?
C26 C25 P2 119.7(4) . . ?
C26 C25 C30 119.9(4) . . ?
C30 C25 P2 120.4(4) . . ?
C25 C26 H26 120.1 . . ?
C27 C26 C25 119.8(5) . . ?
C27 C26 H26 120.1 . . ?
C26 C27 H27 119.9 . . ?
C28 C27 C26 120.2(5) . . ?
C28 C27 H27 119.9 . . ?
C27 C28 H28 120.0 . . ?
C27 C28 C29 120.1(5) . . ?
C29 C28 H28 120.0 . . ?
C28 C29 H29 119.7 . . ?
C28 C29 C30 120.7(5) . . ?
C30 C29 H29 119.7 . . ?
C25 C30 H30 120.3 . . ?
C29 C30 C25 119.4(5) . . ?
C29 C30 H30 120.3 . . ?
C3 O1 H1 109.5 . . ?
O1 C3 H3A 109.5 . . ?
O1 C3 H3B 109.5 . . ?
O1 C3 H3C 109.5 . . ?
H3A C3 H3B 109.5 . . ?
H3A C3 H3C 109.5 . . ?
H3B C3 H3C 109.5 . . ?
H2A O2 H2A 96.8 . 2_655 ?
H2A O2 H2B 7.7 . 2_655 ?
H2A O2 H2B 104.5 . . ?
H2A O2 H2B 104.5 2_655 2_655 ?
H2B O2 H2A 7.7 . 2_655 ?
H2B O2 H2B 112.2 . 2_655 ?

loop_
_geom_torsion_atom_site_label_1
_geom_torsion_atom_site_label_2
_geom_torsion_atom_site_label_3
_geom_torsion_atom_site_label_4
_geom_torsion
_geom_torsion_site_symmetry_1
_geom_torsion_site_symmetry_2
_geom_torsion_site_symmetry_3
_geom_torsion_site_symmetry_4
_geom_torsion_publ_flag
Co1 P1 C6 C1 -23.5(4) . . . . ?
Co1 P1 C6 C5 156.1(4) . . . . ?
Co1 P1 C7 C8 110.0(4) . . . . ?
Co1 P1 C7 C12 -67.2(4) . . . . ?
Co1 P1 C13 C14 -54.7(5) . . . . ?
Co1 P1 C13 C18 134.5(4) . . . . ?
Co1 P2 C1 C2 -154.4(4) . . . . ?
Co1 P2 C1 C6 29.0(4) . . . . ?
Co1 P2 C19 C20 8.7(4) . . . . ?
Co1 P2 C19 C24 -165.1(3) . . . . ?
Co1 P2 C25 C26 76.9(4) . . . . ?
Co1 P2 C25 C30 -101.5(4) . . . . ?
P1 C7 C8 C9 -174.7(3) . . . . ?
P1 C7 C12 C11 173.9(4) . . . . ?
P1 C13 C14 C15 -170.6(4) . . . . ?
P1 C13 C18 C17 170.2(4) . . . . ?
P2 C1 C2 C31 -178.1(4) . . . . ?
P2 C1 C6 P1 -3.1(5) . . . . ?
P2 C1 C6 C5 177.3(4) . . . . ?
P2 C19 C20 C21 -175.7(4) . . . . ?
P2 C19 C24 C23 173.9(4) . . . . ?
P2 C25 C26 C27 -179.5(4) . . . . ?
P2 C25 C30 C29 178.8(4) . . . . ?
C1 P2 C19 C20 123.6(4) . . . . ?
C1 P2 C19 C24 -50.2(4) . . . . ?
C1 P2 C25 C26 -43.5(5) . . . . ?
C1 P2 C25 C30 138.1(4) . . . . ?
C1 C2 C31 C4 1.2(8) . . . . ?
C2 C1 C6 P1 180.0(4) . . . . ?
C2 C1 C6 C5 0.4(7) . . . . ?
C2 C31 C4 C5 0.3(8) . . . . ?
C31 C4 C5 C6 -1.4(7) . . . . ?
C4 C5 C6 P1 -178.5(4) . . . . ?
C4 C5 C6 C1 1.0(7) . . . . ?
C6 P1 C7 C8 -3.8(4) . . . . ?
C6 P1 C7 C12 179.0(4) . . . . ?
C6 P1 C13 C14 65.1(4) . . . . ?
C6 P1 C13 C18 -105.6(4) . . . . ?
C6 C1 C2 C31 -1.6(7) . . . . ?
C7 P1 C6 C1 94.7(4) . . . . ?
C7 P1 C6 C5 -85.7(4) . . . . ?
C7 P1 C13 C14 173.6(4) . . . . ?
C7 P1 C13 C18 2.9(5) . . . . ?
C7 C8 C9 C10 0.9(7) . . . . ?
C8 C7 C12 C11 -3.3(7) . . . . ?
C8 C9 C10 C11 -3.2(8) . . . . ?
C9 C10 C11 C12 2.3(8) . . . . ?
C10 C11 C12 C7 0.9(8) . . . . ?
C12 C7 C8 C9 2.4(7) . . . . ?
C13 P1 C6 C1 -157.9(4) . . . . ?
C13 P1 C6 C5 21.6(4) . . . . ?
C13 P1 C7 C8 -109.7(4) . . . . ?
C13 P1 C7 C12 73.2(4) . . . . ?
C13 C14 C15 C16 -0.3(8) . . . . ?
C14 C13 C18 C17 -0.5(8) . . . . ?
C14 C15 C16 C17 0.5(8) . . . . ?
C15 C16 C17 C18 -0.7(9) . . . . ?
C16 C17 C18 C13 0.7(8) . . . . ?
C18 C13 C14 C15 0.3(8) . . . . ?
C19 P2 C1 C2 83.8(5) . . . . ?
C19 P2 C1 C6 -92.8(4) . . . . ?
C19 P2 C25 C26 -149.5(4) . . . . ?
C19 P2 C25 C30 32.1(5) . . . . ?
C19 C20 C21 C22 2.1(7) . . . . ?
C20 C19 C24 C23 0.2(7) . . . . ?
C20 C21 C22 C23 -0.6(8) . . . . ?
C21 C22 C23 C24 -1.1(8) . . . . ?
C22 C23 C24 C19 1.3(8) . . . . ?
C24 C19 C20 C21 -1.9(7) . . . . ?
C25 P2 C1 C2 -23.9(5) . . . . ?
C25 P2 C1 C6 159.5(4) . . . . ?
C25 P2 C19 C20 -128.4(4) . . . . ?
C25 P2 C19 C24 57.8(4) . . . . ?
C25 C26 C27 C28 1.5(8) . . . . ?
C26 C25 C30 C29 0.3(8) . . . . ?
C26 C27 C28 C29 -1.2(9) . . . . ?
C27 C28 C29 C30 0.4(9) . . . . ?
C28 C29 C30 C25 0.0(8) . . . . ?
C30 C25 C26 C27 -1.1(8) . . . . ?

_shelx_res_file                  
;
TITL xc-1_auto_a.res in P2/n
    xc-1_auto.res
    created by SHELXL-2018/3 at 16:34:52 on 24-Jul-2025
REM Old TITL XC-1_auto in P2/n
REM SHELXT solution in P2/n: R1 0.166, Rweak 0.118, Alpha 0.040
REM <I/s> 0.851 for 317 systematic absences, Orientation as input
REM Formula found by SHELXT: C64 O P4 O3
CELL 1.54184 15.539 9.5032 18.1818 90 97.433 90
ZERR 4 0.0004 0.0002 0.0004 0 0.002 0
LATT 1
SYMM 0.5-X,+Y,0.5-Z
SFAC C H Br Co O P
UNIT 124 116 4 2 6 8

L.S. 10 0 0
PLAN  99
SIZE 0.12 0.1 0.12
TEMP -173
CONF
BOND
list 4
MORE -1
BOND $H
fmap 2 53
acta
OMIT -9 0 9
OMIT -9 1 5
OMIT -8 2 4
OMIT -8 2 8
OMIT -8 4 6
OMIT -8 6 4
OMIT -7 2 7
OMIT -7 3 11
OMIT -6 1 3
OMIT -6 1 8
OMIT -6 1 10
OMIT -4 1 4
OMIT -4 1 6
OMIT -4 2 8
OMIT -3 0 7
OMIT -3 1 2
OMIT -3 1 9
OMIT -3 2 7
OMIT -2 0 2
OMIT -2 2 4
OMIT -2 2 10
OMIT -1 0 11
OMIT -1 2 3
OMIT -1 2 5
OMIT -1 2 9
OMIT 0 1 10
OMIT 0 2 8
OMIT 0 4 12
OMIT 0 5 6
OMIT 0 6 4
OMIT 1 1 5
OMIT 1 2 9
OMIT 2 0 0
OMIT 2 1 10
OMIT 2 2 2
OMIT 2 4 0
OMIT 3 5 1
OMIT 4 1 4
OMIT 4 2 2
OMIT 4 2 12
OMIT 4 5 0
OMIT 5 0 9
OMIT 5 2 3
OMIT 5 2 5
OMIT 5 2 7
OMIT 5 2 9
OMIT 6 2 10
OMIT 6 2 12
OMIT 7 2 11
OMIT 8 1 6
REM <olex2.extras>
REM <HklSrc "%.\\XC-1_auto.hkl">
REM </olex2.extras>

WGHT    0.129000    9.678500
FVAR       0.37549
BR1   3    0.250000    0.841466    0.250000    10.50000    0.03158    0.01195 =
         0.01447    0.00000    0.00478    0.00000
CO1   4    0.250000    0.574915    0.250000    10.50000    0.02541    0.01329 =
         0.00830    0.00000    0.00289    0.00000
P1    6    0.332235    0.554689    0.363887    11.00000    0.02743    0.01053 =
         0.00958    0.00101    0.00339    0.00100
P2    6    0.381911    0.572326    0.210753    11.00000    0.02984    0.01186 =
         0.01103   -0.00035    0.00453   -0.00026
C1    1    0.456230    0.658113    0.283224    11.00000    0.03186    0.01093 =
         0.01543    0.00073    0.00585   -0.00111
C2    1    0.533455    0.726772    0.272912    11.00000    0.03620    0.01996 =
         0.01621    0.00193    0.00890    0.00251
AFIX  43
H2    2    0.550105    0.733934    0.224584    11.00000   -1.20000
AFIX   0
C31   1    0.585647    0.784263    0.332848    11.00000    0.02620    0.02205 =
         0.02576    0.00415    0.00609   -0.00286
AFIX  43
H31   2    0.637442    0.832408    0.325532    11.00000   -1.20000
AFIX   0
C4    1    0.562116    0.771433    0.403973    11.00000    0.03215    0.02128 =
         0.01687    0.00071   -0.00009    0.00320
AFIX  43
H4    2    0.597937    0.811349    0.444991    11.00000   -1.20000
AFIX   0
C5    1    0.487527    0.701515    0.415232    11.00000    0.03069    0.01841 =
         0.01458    0.00226    0.00296   -0.00005
AFIX  43
H5    2    0.472668    0.691453    0.464026    11.00000   -1.20000
AFIX   0
C6    1    0.433438    0.645127    0.354928    11.00000    0.02680    0.00777 =
         0.01347   -0.00106    0.00317   -0.00036
C7    1    0.363571    0.372692    0.385026    11.00000    0.03066    0.01110 =
         0.01018   -0.00058   -0.00040    0.00033
C8    1    0.448853    0.325078    0.387121    11.00000    0.03014    0.01656 =
         0.01288   -0.00122    0.00276    0.00235
AFIX  43
H8    2    0.494247    0.389554    0.381441    11.00000   -1.20000
AFIX   0
C9    1    0.466965    0.181973    0.397626    11.00000    0.03976    0.01852 =
         0.01679   -0.00182    0.00034    0.00682
AFIX  43
H9    2    0.525088    0.149657    0.399750    11.00000   -1.20000
AFIX   0
C10   1    0.401279    0.086731    0.404974    11.00000    0.04251    0.01122 =
         0.02700   -0.00049   -0.00040    0.00287
AFIX  43
H10   2    0.413889   -0.010935    0.409530    11.00000   -1.20000
AFIX   0
C11   1    0.317010    0.134150    0.405673    11.00000    0.04058    0.01398 =
         0.02638    0.00157    0.00097   -0.00426
AFIX  43
H11   2    0.272010    0.069683    0.412544    11.00000   -1.20000
AFIX   0
C12   1    0.298836    0.276898    0.396234    11.00000    0.03041    0.01712 =
         0.01860   -0.00146    0.00268    0.00168
AFIX  43
H12   2    0.241240    0.309475    0.397465    11.00000   -1.20000
AFIX   0
C13   1    0.307153    0.622787    0.452563    11.00000    0.02859    0.01594 =
         0.01193   -0.00020    0.00311    0.00113
C14   1    0.288836    0.765767    0.458355    11.00000    0.03253    0.01641 =
         0.01427   -0.00072    0.00466    0.00026
AFIX  43
H14   2    0.281087    0.822467    0.414970    11.00000   -1.20000
AFIX   0
C15   1    0.281846    0.825807    0.526625    11.00000    0.03346    0.02071 =
         0.02168   -0.00819    0.00332    0.00353
AFIX  43
H15   2    0.269598    0.923368    0.529970    11.00000   -1.20000
AFIX   0
C16   1    0.292855    0.742533    0.591082    11.00000    0.03622    0.03352 =
         0.01325   -0.00678    0.00430    0.00226
AFIX  43
H16   2    0.287661    0.783441    0.637979    11.00000   -1.20000
AFIX   0
C17   1    0.311213    0.601317    0.585891    11.00000    0.04032    0.03342 =
         0.00758    0.00002    0.00659    0.00027
AFIX  43
H17   2    0.319272    0.545248    0.629497    11.00000   -1.20000
AFIX   0
C18   1    0.318115    0.539561    0.516845    11.00000    0.03773    0.02021 =
         0.01355    0.00172    0.00485   -0.00003
AFIX  43
H18   2    0.330148    0.441907    0.513609    11.00000   -1.20000
AFIX   0
C19   1    0.432467    0.399200    0.205790    11.00000    0.03520    0.01990 =
         0.00973   -0.00313    0.00268    0.00254
C20   1    0.384544    0.278540    0.215962    11.00000    0.03501    0.01548 =
         0.01733   -0.00309    0.00418   -0.00148
AFIX  43
H20   2    0.324931    0.286793    0.221988    11.00000   -1.20000
AFIX   0
C21   1    0.422902    0.145824    0.217418    11.00000    0.04564    0.01493 =
         0.02128   -0.00372    0.00327   -0.00283
AFIX  43
H21   2    0.389468    0.063631    0.222757    11.00000   -1.20000
AFIX   0
C22   1    0.510908    0.135591    0.210931    11.00000    0.04722    0.01913 =
         0.01974   -0.00124    0.00749    0.00802
AFIX  43
H22   2    0.537992    0.045842    0.212273    11.00000   -1.20000
AFIX   0
C23   1    0.559415    0.256111    0.202492    11.00000    0.03660    0.03018 =
         0.02282    0.00134    0.01000    0.00871
AFIX  43
H23   2    0.619704    0.248384    0.198997    11.00000   -1.20000
AFIX   0
C24   1    0.520295    0.387547    0.199146    11.00000    0.03788    0.02059 =
         0.01767   -0.00101    0.00849    0.00113
AFIX  43
H24   2    0.553448    0.469410    0.192330    11.00000   -1.20000
AFIX   0
C25   1    0.402831    0.658674    0.125681    11.00000    0.02975    0.01745 =
         0.01226    0.00142    0.00610    0.00061
C26   1    0.412414    0.804834    0.124284    11.00000    0.03582    0.01570 =
         0.01621    0.00011    0.00628    0.00000
AFIX  43
H26   2    0.408440    0.858643    0.167751    11.00000   -1.20000
AFIX   0
C27   1    0.427832    0.871519    0.058880    11.00000    0.03609    0.01994 =
         0.02383    0.00477    0.00778   -0.00939
AFIX  43
H27   2    0.435756    0.970609    0.058162    11.00000   -1.20000
AFIX   0
C28   1    0.431596    0.793978   -0.004696    11.00000    0.03656    0.03065 =
         0.01690    0.00443    0.00793   -0.00176
AFIX  43
H28   2    0.441006    0.839911   -0.049373    11.00000   -1.20000
AFIX   0
C29   1    0.421652    0.648817   -0.003525    11.00000    0.03731    0.02860 =
         0.01705    0.00177    0.01230    0.00266
AFIX  43
H29   2    0.424717    0.595936   -0.047451    11.00000   -1.20000
AFIX   0
C30   1    0.407271    0.580139    0.061208    11.00000    0.03454    0.01888 =
         0.01928   -0.00104    0.00302    0.00024
AFIX  43
H30   2    0.400517    0.480803    0.061693    11.00000   -1.20000
AFIX   0

BR2   3    0.750000    0.001811    0.250000    10.50000    0.04784    0.02687 =
         0.04373    0.00000    0.02394    0.00000
O1    5    0.829280    0.738664    0.351621    11.00000    0.10297    0.13425 =
         0.08495    0.02128    0.02764    0.03924
AFIX 147
H1    2    0.787614    0.780462    0.326757    11.00000   -1.50000
AFIX   0
C3    1    0.829420    0.767859    0.424424    11.00000    0.05388    0.08779 =
         0.05641    0.01647    0.00382   -0.00373
AFIX 137
H3A   2    0.876652    0.716194    0.453599    11.00000   -1.50000
H3B   2    0.773823    0.739424    0.439826    11.00000   -1.50000
H3C   2    0.837885    0.869119    0.432609    11.00000   -1.50000
AFIX   0

O2    5    0.750000    0.541064    0.250000    10.50000    0.19307    0.12653 =
         0.09177    0.00000    0.07404    0.00000
AFIX   3
H2A   2    0.725228    0.601844    0.218284    10.50000   -1.50000
H2B   2    0.777495    0.592126    0.285202    10.50000   -1.50000
AFIX   0
HKLF 4


REM  xc-1_auto_a.res in P2/n
REM wR2 = 0.2035, GooF = S = 1.049, Restrained GooF = 1.049 for all data
REM R1 = 0.0735 for 4730 Fo > 4sig(Fo) and 0.0794 for all 5295 data
REM 329 parameters refined using 0 restraints

END

WGHT      0.1292      9.6546

REM Highest difference peak  1.990,  deepest hole -1.602,  1-sigma level  0.156
Q1    1   0.2500  0.6537  0.2500  10.50000  0.05    1.99
Q2    1   0.2782  0.9196  0.2362  11.00000  0.05    1.73
Q3    1   0.7084 -0.0407  0.2113  11.00000  0.05    1.54
Q4    1   0.8059  0.8711  0.4210  11.00000  0.05    1.05
Q5    1   0.2998  0.8003  0.2218  11.00000  0.05    0.98
Q6    1   0.2852  0.7602  0.2292  11.00000  0.05    0.98
Q7    1   0.7186 -0.0843  0.2731  11.00000  0.05    0.93
Q8    1   0.2170  0.4892  0.2649  11.00000  0.05    0.88
Q9    1   0.3360  0.5202  0.2325  11.00000  0.05    0.86
Q10   1   0.8039  0.0019  0.2024  11.00000  0.05    0.84
Q11   1   0.7119  0.0794  0.2694  11.00000  0.05    0.80
Q12   1   0.3541  0.4947  0.2234  11.00000  0.05    0.80
Q13   1   0.4339  0.5279  0.2015  11.00000  0.05    0.75
Q14   1   0.3783  0.6060  0.3529  11.00000  0.05    0.75
Q15   1   0.2500  1.0188  0.2500  10.50000  0.05    0.68
Q16   1   0.3455  0.6543  0.2245  11.00000  0.05    0.65
Q17   1   0.2984  0.4686  0.3817  11.00000  0.05    0.63
Q18   1   0.2061  0.7584  0.2030  11.00000  0.05    0.60
Q19   1   0.4330  0.6393  0.1819  11.00000  0.05    0.60
Q20   1   0.3572  0.8034  0.2225  11.00000  0.05    0.59
Q21   1   0.2592  0.6850  0.3175  11.00000  0.05    0.59
Q22   1   0.2954  0.6338  0.3810  11.00000  0.05    0.58
Q23   1   0.3718  0.7272  0.1421  11.00000  0.05    0.58
Q24   1   0.3682  0.4768  0.3432  11.00000  0.05    0.57
Q25   1   0.4399  0.6033  0.1180  11.00000  0.05    0.55
Q26   1   0.4537  0.7188 -0.0125  11.00000  0.05    0.49
Q27   1   0.2827  0.0657  0.2248  11.00000  0.05    0.49
Q28   1   0.7020  0.1034  0.2176  11.00000  0.05    0.48
Q29   1   0.2591  0.2759  0.2593  11.00000  0.05    0.48
Q30   1   0.3510  0.1176  0.2634  11.00000  0.05    0.47
Q31   1   0.4469  0.1518  0.3827  11.00000  0.05    0.46
Q32   1   0.3251  0.8402  0.4396  11.00000  0.05    0.45
Q33   1   0.3285  0.7179  0.4233  11.00000  0.05    0.45
Q34   1   0.4018  0.8429  0.0207  11.00000  0.05    0.44
Q35   1   0.4180  0.2155  0.2079  11.00000  0.05    0.44
Q36   1   0.2730  0.4664  0.3184  11.00000  0.05    0.44
Q37   1   0.2974  0.0587  0.2612  11.00000  0.05    0.44
Q38   1   0.2366  0.8338  0.6821  11.00000  0.05    0.43
Q39   1   0.3149  0.7800  0.1608  11.00000  0.05    0.43
Q40   1   0.2862  0.5840  0.3127  11.00000  0.05    0.43
Q41   1   0.4129  0.3375  0.2048  11.00000  0.05    0.42
Q42   1   0.3686  0.9222  0.2034  11.00000  0.05    0.42
Q43   1   0.3945  0.7241  0.0016  11.00000  0.05    0.42
Q44   1   0.6718  0.9025  0.3240  11.00000  0.05    0.42
Q45   1   0.3794  0.8789  0.0816  11.00000  0.05    0.42
Q46   1   0.4136  0.7206  0.1181  11.00000  0.05    0.40
Q47   1   0.3618  0.8394  0.1599  11.00000  0.05    0.40
Q48   1   0.2674  0.5596  0.4018  11.00000  0.05    0.40
Q49   1   0.3303  0.6359  0.1635  11.00000  0.05    0.40
Q50   1   0.5260  0.2093  0.2136  11.00000  0.05    0.40
Q51   1   0.2874  0.6891  0.4619  11.00000  0.05    0.40
Q52   1   0.5282  0.3409  0.2143  11.00000  0.05    0.39
Q53   1   0.3041  0.6386  0.2972  11.00000  0.05    0.39
Q54   1   0.4502  0.6338  0.0551  11.00000  0.05    0.39
Q55   1   0.3724  0.6209  0.3992  11.00000  0.05    0.38
Q56   1   0.3289  0.9026  0.6727  11.00000  0.05    0.38
Q57   1   0.3723  0.2006  0.2379  11.00000  0.05    0.38
Q58   1   0.4617  0.1849  0.2339  11.00000  0.05    0.38
Q59   1   0.3117  0.8034  0.5615  11.00000  0.05    0.38
Q60   1   0.2745  0.0184  0.3186  11.00000  0.05    0.38
Q61   1   0.4395  0.4656  0.0617  11.00000  0.05    0.37
Q62   1   0.4957  0.5814  0.2624  11.00000  0.05    0.37
Q63   1   0.7000  0.8200  0.3018  11.00000  0.05    0.37
Q64   1   0.7500  0.1825  0.2500  10.50000  0.05    0.37
Q65   1   0.4995  0.7052  0.2802  11.00000  0.05    0.37
Q66   1   0.4223  0.4069  0.3817  11.00000  0.05    0.36
Q67   1   0.3767  0.5823  0.3073  11.00000  0.05    0.36
Q68   1   0.4154  0.8372  0.2016  11.00000  0.05    0.36
Q69   1   0.5237  0.8009  0.4182  11.00000  0.05    0.36
Q70   1   0.6016  0.8564  0.3238  11.00000  0.05    0.36
Q71   1   0.7851  0.7087  0.2853  11.00000  0.05    0.36
Q72   1   0.3043  0.4131  0.1977  11.00000  0.05    0.36
Q73   1   0.4001  1.0054  0.0617  11.00000  0.05    0.35
Q74   1   0.3263  0.6855  0.5805  11.00000  0.05    0.35
Q75   1   0.4386  0.5736  0.2796  11.00000  0.05    0.35
Q76   1   0.3089  0.2068  0.3834  11.00000  0.05    0.35
Q77   1   0.3189 -0.0458  0.1812  11.00000  0.05    0.35
Q78   1   0.1412  0.8571  0.2018  11.00000  0.05    0.35
Q79   1   0.3423 -0.0015  0.2331  11.00000  0.05    0.35
Q80   1   0.3434  0.2423  0.2776  11.00000  0.05    0.35
Q81   1   0.2970  0.3239  0.3998  11.00000  0.05    0.35
Q82   1   0.3367  0.5841  0.4991  11.00000  0.05    0.34
Q83   1   0.2744  0.0239  0.1972  11.00000  0.05    0.34
Q84   1   0.3020  0.4804  0.2832  11.00000  0.05    0.34
Q85   1   0.3982  0.3557  0.4137  11.00000  0.05    0.34
Q86   1   0.4756  0.5289  0.0368  11.00000  0.05    0.34
Q87   1   0.3957  0.2993  0.3625  11.00000  0.05    0.34
Q88   1   0.2006  0.5028  0.2028  11.00000  0.05    0.34
Q89   1   0.7759  0.3977  0.3202  11.00000  0.05    0.34
Q90   1   0.4797  0.5365 -0.0203  11.00000  0.05    0.33
Q91   1   0.4358  0.4806  0.1199  11.00000  0.05    0.33
Q92   1   0.4226  0.6640  0.2405  11.00000  0.05    0.33
Q93   1   0.4951  0.4211  0.2201  11.00000  0.05    0.33
Q94   1   0.6361  0.1390  0.2193  11.00000  0.05    0.33
Q95   1   0.3626  0.4801  0.4985  11.00000  0.05    0.33
Q96   1   0.5047  0.5925  0.0991  11.00000  0.05    0.33
Q97   1   0.3777  0.0603  0.2415  11.00000  0.05    0.33
Q98   1   0.8758  0.8059  0.4448  11.00000  0.05    0.33
Q99   1   0.2942  0.3710  0.2599  11.00000  0.05    0.33
;
_shelx_res_checksum              14927
_olex2_submission_special_instructions 'No special instructions were received'
_oxdiff_exptl_absorpt_empirical_details 
;
Empirical correction (ABSPACK) includes:
- Absorption correction using spherical harmonics
- Frame scaling
;
_oxdiff_exptl_absorpt_empirical_full_max 2.816
_oxdiff_exptl_absorpt_empirical_full_min 0.320
_exptl_crystal_recrystallization_method 'Re-crystallisation from solvent: CH3OH'
